# Supplementary material for: Synthesis and Application of Ion-Exchange Magnetic Microspheres for Deep Removal of Trace Acetic Acid from DMAC Waste Liquid
Source: Nanomaterials (Basel). 2023 Jan 27;13(3):509. doi: 10.3390/nano13030509 (PMC9918990; doi:10.3390/nano13030509)
Supplement: Supplementary file 1 [file nanomaterials-13-00509-s001.zip]

Archive with 1 entries (1 files):
- nanomaterials-2143222-supplementary.pdf
